# Supplementary material for: Gelatin-Based Microspheres of Ciprofloxacin for Enhanced Lung Delivery and Biofilm Eradication in Pseudomonas aeruginosa Pulmonary Infections
Source: Gels. 2025 Jul 23;11(8):567. doi: 10.3390/gels11080567 (PMC12385393; doi:10.3390/gels11080567)
Supplement: Supplementary file 1 [file gels-11-00567-s001.zip]

Archive with 1 entries (1 files):
- gels-3639191-supplementary.pdf
